# Supplementary material for: Effects of Denture Treatment on Salivary Metabolites: A Pilot Study
Source: Int J Mol Sci. 2023 Sep 11;24(18):13959. doi: 10.3390/ijms241813959 (PMC10531179; doi:10.3390/ijms241813959)
Supplement: Supplementary file 1 [file ijms-24-13959-s001.zip]

Archive with 1 entries (1 files):
- ijms-2578149-supplementary.xlsx
