# Supplementary material for: Effects of Denture Treatment on Salivary Metabolites: A Pilot Study
Source: Int J Mol Sci. 2023 Sep 11;24(18):13959. doi: 10.3390/ijms241813959 (PMC10531179; doi:10.3390/ijms241813959)
Supplement: Supplementary file 1 [file ijms-24-13959-s001.zip › ijms-2578149-supplementary.xlsx]

## Sheet: Sheet2
	resting saliva																																										stimulated saliva
	before treatment																					after treatment																					before treatment
Compound	1A	2A	3A	4A	5A	6A	7A	8A	9A	10A	11A	12A	13A	14A	15A	16A	17A	18A	19A	20A	21A	1A	2A	3A	4A	5A	6A	7A	8A	9A	10A	11A	12A	13A	14A	15A	16A	17A	18A	19A	20A	21A	1B	2B	3B	4B	5B	6B	7B
sex(men/women)	men	men	women	women	women	women	women	women	women	women	women	women	men	men	women	women	men	women	men	men	men	men	men	women	women	women	women	women	women	women	women	women	women	men	men	women	women	men	women	men	men	men	men	men	women	women	women	women	women
age	86	89	82	63	74	72	66	82	60	73	86	75	87	84	85	71	90	86	71	80	81	86	89	82	63	74	72	66	82	60	73	86	75	87	84	85	71	90	86	71	80	81	86	89	82	63	74	72	66
Salivary flow rates(ml)	5	1.5	3	6	0.5	6	3	0.5	3	4	1.5	0.5	5.5	4	1	1	7.5	1.5	11.5	0.5	1	6	2	3	9	9	7	5	3	6	8	4	1.5	6	4	1.8	1.5	9	6	12.5	1.3	3	14	15	12.5	13	7	19	10
Salivary flow rates（ml/min）	0.333333	0.1	0.2	0.4	0.0333333	0.4	0.2	0.0333333	0.2	0.266667	0.1	0.0333333	0.366667	0.266667	0.0666667	0.0666667	0.5	0.1	0.766667	0.03	0.0666667	0.4	0.133333	0.2	0.6	0.6	0.466667	0.333333	0.2	0.4	0.533333	0.266667	0.1	0.4	0.266667	0.12	0.1	0.6	0.4	0.83	0.0866667	0.2	1.4	1.5	1.25	1.3	0.7	1.9	1
Masticatory ability test	120	208	150	149	147	75	141	91	108	130	165	92	30	21	110	104	121	59	137	148	94	160	236	153	201	156	169	186	141	113	160	183	174	110	102	131	132	150	213	152	173	120	120	208	150	149	147	75	141
Compound	1A	2A	3A	4A	5A	6A	7A	8A	9A	10A	11A	12A	13A	14A	15A	16A	17A	18A	19A	20A	21A	1A	2A	3A	4A	5A	6A	7A	8A	9A	10A	11A	12A	13A	14A	15A	16A	17A	18A	19A	20A	21A	1B	2B	3B	4B	5B	6B	7B
Lactate	920.023	426.176	141.35	100.51	464.124	164.038	297.722	174.807	238.524	1296.65	1273.56	668.386	230.53	142.229	157.022	1562.8	70.3605	607.773	220.157	491.803	3508.23	251.591	208.149	127.094	94.0575	409.272	359.213	173.993	252.471	159.553	332.118	682.486	916.478	276.776	100.22	78.9555	479.519	75.1078	738.966	135.479	231.519	7813.96	7352.33	1495.29	2551.42	1105.21	2580.05	2100.4	2068.95
Urate	163.035	94.4449	53.9453	157.474	140.032	325.379	195.59	170.421	240.876	207.165	113.883	101.319	371.29	148.52	555.899	252.739	155.53	353.344	121.564	170.143	85.3609	218.375	77.5427	45.4624	168.839	88.8372	297.42	241.032	196.983	260.541	199.981	96.7401	14.5411	184.174	344.22	383.913	183.263	156.969	270.449	142.051	95.0026	430.98	92.783	111.733	66.6476	89.9513	100.461	171.371	140.905
Citrate	6.5089	22.8604	7.60351	33.1675	26.0923	16.5784	6.07795	16.0007	14.2654	10.4672	34.8603	11.0819	13.8893	8.79586	14.6876	9.1379	10.2426	13.4169	6.83108	15.7927	36.3479	10.7088	13.4881	0.791857	59.771	11.1118	32.0336	7.38084	15.1138	10.429	6.82686	17.9913	13.179	14.2519	11.345	19.2036	7.70845	5.69463	3.198	10.1648	4.22618	486.564	25.0387	84.067	62.1225	42.244	62.0075	37.6555	29.5682
Putrescine(1,4-Butanediamine)	81.9244	189.682	388.13	11.631	85.7272	18.9772	54.1757	101.51	74.949	71.2345	536.168	8.60827	60.7318	36.5298	21.6806	5.87805	258.676	50.9442	28.6654	242.015	15.5474	128.725	60.3541	333.416	29.8676	41.9243	44.0369	85.888	54.3805	149.39	61.9667	144.488	2.53678	51.3166	71.3811	2.64122	2.46632	324.054	208.678	21.0816	183.956	20.1487	20.4438	9.15568	14.2882	7.83423	4.00425	23.8782	13.3382
Ala	16.9928	70.1652	189.85	34.3587	31.6479	26.5182	64.3819	67.1824	15.3443	29.5163	52.4567	30.7623	11.0545	19.2071	49.7343	162.531	118.81	84.9465	16.1527	78.8682	31.0624	24.2052	17.786	67.7252	21.528	49.4863	15.4515	188.983	30.2827	18.4011	24.7866	35.4799	13.2306	21.5773	22.3	12.1636	68.9587	364.632	246.073	36.5462	237.795	28.5345	53.9688	36.3218	44.0477	65.6156	35.1448	71.0716	36.3446
Choline	11.4619	25.0217	23.3801	6.01046	19.2505	9.84648	19.1478	20.9631	9.42147	10.8902	32.3029	11.2191	9.15721	9.71961	6.45301	26.1541	16.0348	21.1083	2.72556	11.4288	6.59528	13.1236	12.4948	14.6212	4.61861	24.1441	10.6789	16.7042	12.2327	13.7925	11.1564	15.681	1.75388	11.3247	4.11208	7.14268	8.55855	23.3297	24.668	4.58392	11.4572	5.97111	9.59002	3.78269	5.49069	3.82895	5.93918	5.83414	7.87361
Creatinine	5.02712	2.59977	3.96367	3.35752	6.04138	5.13696	3.44217	10.0852	4.40744	5.07948	7.81641	5.22172	6.01485	3.14822	3.27129	8.74804	6.93601	4.69051	2.75822	5.78932	1.37103	4.00079	1.88036	3.37038	4.49736	7.05521	8.67532	3.86803	7.87841	4.39519	5.67922	2.422	1.78777	5.9045	5.66664	2.66583	3.32734	6.18776	5.19111	2.33026	6.98362	3.09147	4.32314	3.95667	3.6018	2.38255	3.66252	4.14501	4.17373
Pro	25.117	572.954	592.934	212.973	276.159	30.4647	159.786	335.212	139.586	51.6575	545.085	34.7714	36.4213	28.2654	192.608	53.4295	547.16	80.6349	62.9531	197.61	93.8624	50.6004	51.6556	149.84	214.569	144.599	19.368	435.796	151.35	189.152	50.4107	197.176	8.28743	27.8925	56.2054	16.228	21.638	1079.27	459.077	46.1154	982.482	280.318	29.7184	81.2753	67.469	90.7993	81.3682	42.0729	93.9173
Creatine	13.0515	17.3707	19.2571	7.7818	29.1055	6.10156	24.4436	16.3383	10.9513	12.7802	76.7652	27.7592	15.7375	9.68417	26.7253	103.903	38.7601	91.7023	14.0482	29.0192	14.0583	8.75718	10.8406	27.4524	10.2281	45.6718	16.7056	28.0594	15.7349	16.7048	20.8082	39.3681	14.6634	23.1482	14.5977	16.9278	52.6075	44.3945	103.876	11.1722	33.3683	24.9994	12.7777	7.84906	10.8331	7.79867	12.9974	7.33316	10.9311
Leu	1.2616	14.225	51.457	7.50242	10.8884	6.04031	15.2046	36.2532	7.9725	2.07798	14.3674	9.0601	4.70233	2.85874	2.37286	14.2946	32.1046	11.269	3.30627	3.57461	6.96568	4.66257	3.86388	11.5123	4.41209	7.14088	3.55105	32.6209	3.73175	7.87342	2.40695	7.51669	1.35657	2.49709	3.18406	1.90206	3.55465	70.9051	15.695	4.18452	13.584	3.07102	0.678537	1.39985	1.42816	3.22624	1.95921	1.39158	3.15111
Ornithine	9.86389	47.0921	56.8999	15.1801	84.8549	4.31856	9.9304	26.9544	4.875	17.2544	97.6338	19.7619	19.644	10.7525	24.7582	13.2636	118.787	28.8737	16.334	34.6477	5.41667	14.3372	13.1567	15.2302	18.1705	54.8808	8.2485	21.626	13.939	40.9487	25.3912	39.9011	2.00789	33.9362	22.3031	17.904	5.60716	90.9194	39.0255	21.482	132.683	10.7082	9.62029	14.2198	13.753	9.50824	15.5558	13.1701	8.6107
Lys	6.90419	67.7844	184.241	23.2135	141.936	27.9927	34.8496	65.9264	20.3455	35.3189	203.07	22.5851	37.3832	59.0913	94.7467	67.5258	185.74	68.9798	26.6235	139.141	4.10084	14.2801	13.9254	221.029	19.3926	189.086	13.6834	63.6341	28.2252	60.9332	25.8197	86.8458	1.61346	39.2861	87.95	62.3416	11.0604	227.177	175.769	20.6428	115.463	6.78675	6.65922	10.2367	19.4525	10.1168	10.8393	27.7217	11.2665
Glu	10.4672	55.8664	86.7493	35.2015	53.0757	21.0314	51.0167	40.1079	14.6208	13.6109	44.3073	32.8329	16.8747	14.7726	35.9512	170.202	185.572	69.3638	18.9863	40.0003	34.7458	19.9118	19.0393	39.9749	26.2783	71.1978	22.3062	82.5274	20.9682	28.4433	19.1204	28.5444	17.1899	29.4006	25.7267	20.5598	50.2522	381.589	167.25	20.9937	152.461	50.0332	13.8706	19.2886	27.7317	30.3569	28.482	22.5204	19.3571
Carnitine	0.782202	1.47886	1.43417	0.906395	1.67796	0.789345	2.18315	0.873211	0.81371	0.860344	4.59624	2.86973	0.949143	1.00841	2.69782	5.25334	2.21324	3.53708	0.964025	0.954587	2.69177	1.26473	0.63469	1.10447	0.650436	2.71757	0.866075	3.13102	0.970462	1.26738	1.58264	2.70949	1.30732	1.93209	0.918576	1.95656	2.26766	3.20094	2.71057	0.590928	1.76036	1.61904	2.00805	1.27238	2.51728	0.967929	1.37664	0.644839	1.56918
Arg	15.3947	21.4821	38.3953	41.9464	53.1036	26.2308	14.793	48.9448	27.5632	16.9522	77.0185	32.0187	16.7217	18.2991	51.7526	78.8073	42.8685	69.7175	18.3244	38.3364	3.98	47.7134	26.333	14.9625	45.8482	49.1177	28.4417	15.3085	26.5065	16.389	20.7766	44.1383	2.7642	38.7981	38.2401	38.3018	23.6482	42.3739	42.5478	27.8674	20.8011	12.9397	20.9939	15.7699	18.3308	14.3777	14.813	10.9189	7.82058
Citrulline	3.14341	109.841	84.0371	27.1766	15.7989	8.90035	52.013	62.3709	7.43771	11.484	27.2957	5.60896	6.66355	14.9111	17.6836	20.2717	173.069	31.1623	7.96042	12.6569	2.60273	5.96776	21.615	25.1622	45.3958	29.2457	11.301	130.845	8.21069	33.5536	10.4661	18.1462	1.0763	12.5628	17.644	9.15985	4.91081	191.667	108.18	12.1772	76.9564	8.88167	22.2011	27.795	18.0168	37.9042	17.0693	41.2063	31.5631
o-Acetylcarnitine	0.647613	0.411487	0.366028	0.0798092	2.06987	0.0671378	0.308426	0.499767	0.423217	0.651425	3.37364	3.11772	1.10806	1.35337	2.65808	6.06764	2.15966	3.58496	0.584446	0.447147	0.85468	0.314938	0.452934	0.28622	0.228312	2.5916	0.233542	0.15943	0.870143	0.445504	0.72449	2.4458	0.66133	0.645512	1.20842	2.05398	1.53965	0.578374	0.77606	0.370588	0.401294	1.44809	0.701287	0.149029	0.539398	0.122375	0.838831	0.0981202	0.748645
Gly	58.6239	668.031	929.151	139.649	476.712	41.4089	150.107	427.223	192.07	205.516	744.019	105.289	111.852	115.016	368.816	210.671	710.571	193.706	113.93	521.981	33.4082	71.4516	113.842	584.416	103.693	387.494	62.7632	321.477	371.915	270.078	263.902	396.336	48.3031	184.076	246.071	79.1958	86.1714	1026.81	756.373	85.4719	1213.31	57.666	14.6418	52.07	87.8968	54.9746	42.8579	48.9919	58.787
Spermidine	1.2682	0.699073	2.10306	0.0486325	0.712377	0.344841	1.23364	0.243422	0.103725	0.665157	4.82374	1.71694	1.21171	0.4797	0.842055	3.31872	4.88027	3.06036	0.532911	2.05095	1.02151	1.14276	0.407063	2.36971	0.650404	4.40077	0.742156	1.69114	0.247563	0.615297	0.638752	3.68832	1.21176	0.620108	0.730132	0.223462	1.35261	6.86086	3.32803	0.797155	3.61912	1.07319	0.560195	0.12699	0.10414	0.362409	0.438437	1.32046	0.654024
Phe	3.57168	9.59803	41.6463	3.66092	18.3276	7.08746	15.7301	23.0396	12.4743	3.56441	24.4835	15.2044	6.17762	5.69432	4.57286	22.3319	32.9012	18.4419	3.71194	4.71654	7.96929	4.2095	3.55193	24.9625	2.62859	12.8181	5.53241	19.0949	3.94059	13.4546	2.99287	10.8411	4.26658	5.75581	22.513	1.72983	4.87788	44.0063	44.128	4.3005	10.2209	9.32059	4.59363	1.6664	5.58869	2.88534	7.72453	6.00566	11.2823
Tyr	12.0644	21.7443	80.1782	6.48433	57.751	7.46206	32.7709	35.3316	9.47171	12.1436	94.5912	25.9828	15.4965	24.2233	29.5533	38.8001	59.4323	49.404	13.6558	11.9757	14.4354	11.4704	8.36484	69.4639	6.03595	54.3272	10.5647	22.0695	15.8811	23.0884	18.2991	37.1318	3.12275	29.6096	70.15	15.9857	10.8019	74.3606	101.471	14.1421	22.5072	31.1025	11.5327	4.44158	17.3776	3.68567	9.53526	8.40358	13.1825
N-Acetylneuraminate	26.7064	80.2105	66.5979	31.612	15.551	7.16194	53.0196	50.7726	19.8096	38.944	87.9057	11.8643	18.1727	9.96473	19.3412	2.89766	16.5392	29.4838	12.9408	39.2856	17.663	26.2442	25.3509	18.9683	19.7442	21.7997	21.2304	79.5358	12.3668	16.0156	53.5088	8.96281	3.99659	26.4826	10.9916	10.3178	1.48319	59.3974	24.1871	26.3086	48.5919	45.8638	5.8457	3.59576	3.7529	5.8164	3.0398	4.42074	4.82656
5-Aminovalerate	624.386	1090.53	1566.17	384.013	449.808	203.021	465.118	1379.44	521.347	942.085	1635.21	10.2957	482.546	197.822	340.651	47.5222	962.782	203.957	418.602	3732.76	30.838	674.348	578.045	965.242	366.614	167.908	667.049	461.207	812.723	517.161	917.374	492.677	5.69642	321.681	601.93	75.1419	1.74218	1225.81	927.056	226.993	2484.84	179.746	163.29	87.6955	198.648	119.434	63.3198	303.872	183.522
Succinate	53.3076	31.0431	39.238	59.0047	68.319	24.256	33.6709	63.3243	69.3215	247.491	70.0873	36.627	16.2884	37.0773	58.3417	20.7253	31.8982	16.6777	12.4347	100.871	86.9862	15.8735	24.8253	20.0794	11.2729	93.8377	33.6652	26.2041	65.3935	92.282	72.4515	33.6317	16.9143	34.403	24.6911	20.2807	11.2236	45.445	21.7075	5.87171	13.659	229.854	211.516	87.5652	391.585	107.728	52.8465	241.43	66.3562
N-Acetylaspartate	0.530933	2.28519	1.67423	0.627286	5.97234	0.520925	1.19395	0.564407	0.609488	0.742035	5.54533	1.48954	2.92295	0.973728	2.93931	1.51097	4.71548	1.76642	0.498728	1.56554	0.696809	0.831651	1.63533	0.521394	1.31048	4.32586	0.850389	1.52179	0.657314	0.691016	0.430587	3.09775	0.206157	1.35146	0.991012	1.60718	0.215117	3.77999	1.16943	0.710514	2.2245	2.13318	0.890874	2.73221	3.36928	1.03218	3.45176	1.70101	1.81928
gamma-Butyrobetaine	1.50409	2.6243	4.61115	0.240193	1.99018	0.610674	3.12901	2.33191	0.774436	1.50197	5.99921	0.178539	1.64537	1.20059	3.99325	0.570689	10.0714	4.12638	0.779421	2.81915	0.990814	1.4981	1.34076	5.0476	0.270562	2.53688	0.92517	2.47116	1.26264	1.03611	2.50116	2.08348	0.0702635	1.43339	2.48377	0.629559	0.190639	7.03404	6.76778	0.473876	3.19523	1.69671	0.660068	0.219729	0.681382	0.11266	0.304392	0.605027	0.826459
Propionate	2466.75	778.361	1976.55	206.841	358.506	171.666	485.621	1616.64	272.123	721.173	384.453	31.758	233.915	501.733	455.562	33.8783	639.938	344.718	365.93	5894.9	160.557	1111.42	323.364	1110.07	130.902	172.09	321.063	613.882	649.528	173.729	511.52	188.527	13.6338	303.009	1011.46	114.814	15.6896	1415.33	1616.57	329.267	4523.05	982.688	947.669	133.639	513.763	96.6329	204.904	205.142	452.5
Butyrate	415.579	562.298	436.698	139.738	23.4717	171.517	98.0518	606.482	129.932	98.4492	145.048	21.0078	88.881	38.6623	64.9077	19.6243	121.159	44.5998	52.7888	750.798	17.4223	403.068	331.303	146.602	109.344	15.4429	164.791	89.5741	154.893	67.3002	110.768	50.8442	6.16121	69.2374	121.241	18.2533	0	164.64	92.8755	38.3494	774.396	0	84.2159	42.3681	55.7255	21.8412	12.6233	154.057	29.1076
Malate	2.59146	5.01113	3.89083	4.77144	13.8001	2.71108	5.01057	6.54414	3.68804	3.88236	16.7936	13.7513	3.24745	3.57959	7.75164	34.688	7.74322	7.14415	2.95343	1.72736	3.40471	2.58601	4.73203	0.868717	4.17242	11.7727	5.54296	3.18538	7.60212	3.07859	2.70162	13.3773	11.0982	3.13455	1.62334	3.94531	10.2859	4.75584	2.29681	1.31381	2.02161	15.3275	19.6923	20.373	34.6368	18.7074	19.5819	21.2673	17.4858
Gln	5.64594	68.0653	193.868	23.4859	85.1243	1.13233	26.2268	77.457	17.4605	14.8565	141.176	48.6723	19.2237	8.78455	15.6911	127.589	148.292	70.4515	9.637	20.4587	17.8904	9.78191	5.15875	44.0219	16.3271	55.5638	8.37899	73.175	18.1362	52.524	21.5897	71.4411	14.2948	11.5348	9.69296	4.74986	64.0379	193.083	147.429	16.5157	71.2276	14.955	1.68414	4.9243	5.49005	5.46606	7.89857	3.80719	7.36615
2-Isopropylmalate	2.03671	2.00541	0.450692	0.65687	0.500005	0.137206	0.348376	0.969971	0.263565	2.83137	0.661306	0.173507	0.142451	0.708858	3.33654	0.161536	2.5574	1.17888	0.409987	1.79236	0.338564	0.125532	0.80598	0.414978	0.594709	0.99618	0.240082	1.03047	1.8742	0.271978	0.83328	0.353634	0.372401	0.243344	0.422078	0.416741	0.126855	0.647959	1.19399	0.557887	0.64599	1.29077	2.59534	1.45825	2.77417	1.44709	1.74412	0.657792	1.44592
Ile	0.281416	3.18925	24.927	1.94066	2.26998	4.00321	2.99937	18.8241	1.75745	0.442487	2.76794	2.75545	0.928375	0.877902	0.720316	5.32144	13.2148	6.59058	1.99399	1.17276	3.00011	0.755131	0.864361	3.78551	1.28028	2.95299	0.953016	6.20176	1.09026	2.85277	0.511736	1.91576	0.513931	0.650597	1.15051	0.605626	1.40889	22.9461	11.0085	2.46916	4.82954	0.888156	0.322921	0.496193	0.396785	0.948848	0.627817	0.630338	1.25067
His	15.6028	5.99932	108.401	4.94415	9.57529	3.06071	7.74307	10.0429	2.28323	6.84432	17.7136	11.3466	7.35241	43.5324	11.3296	50.6401	22.4497	54.053	21.3271	13.1354	7.69556	4.94237	2.76897	44.5059	3.17821	14.2798	3.74629	12.6411	8.529	4.11914	8.49019	20.427	3.47189	8.61991	9.96975	14.8786	8.78696	28.2233	108.417	11.0904	19.3104	32.03	23.8765	2.58536	25.8405	2.08905	4.52779	1.45248	5.43707
Glycerophosphate	1.49691	6.64195	2.41844	4.87835	7.24519	7.96036	3.68687	2.70198	13.5298	0.547449	10.3475	10.5359	11.956	1.23068	30.6814	18.5899	14.1481	16.8036	5.13403	4.70974	2.54747	4.64532	9.46591	1.32163	6.60306	11.3178	19.1788	1.66893	5.6653	5.1223	1.77525	2.99583	3.58254	4.7436	8.12966	21.0762	4.63432	6.21487	5.04377	1.97722	3.59894	11.0265	6.76557	4.26722	8.07727	7.86468	11.605	5.86787	9.89666
Ru5P	3.01063	10.9246	13.3161	3.20484	4.04852	3.10194	24.965	3.22079	3.05097	1.63468	10.8103	4.61577	3.94449	2.07178	7.06352	11.2338	24.1093	16.4594	2.69926	1.47309	1.79473	5.64104	2.72023	4.65464	8.24347	9.71167	5.19614	24.7464	5.19196	1.9906	8.54993	8.36217	1.1912	2.42015	3.79709	4.2157	2.49725	21.0721	18.2382	4.22286	4.53918	2.43382	6.44084	3.81532	3.83399	6.06237	5.39575	4.59302	9.13749
N-Acetylputrescine	2.11137	8.26871	7.064	1.07974	1.85118	0.645759	3.05519	8.29395	1.27548	1.72496	6.00313	0.295031	1.17562	1.18609	5.72762	0.171717	20.6252	1.93373	0.922389	4.05967	0.48876	2.85505	3.3526	5.21785	1.49845	0.787591	0.996724	7.08789	5.00235	1.2902	1.4229	1.48484	0.0754532	1.46981	4.84968	0.589943	0.10396	20.3761	7.40311	0.787727	12.9891	0.441538	0.940522	0.660833	1.22476	0.515144	0.289667	0.634961	0.766354
5-Oxoproline	3.28146	9.04277	24.9953	6.04849	12.1828	3.53559	11.4943	10.6794	4.53006	8.67644	19.5201	15.8344	5.48105	2.94316	6.03821	28.6533	17.6051	23.4248	13.8965	9.67456	6.02631	3.32527	2.91842	11.9524	4.2822	17.7647	4.26484	18.1195	18.2846	5.48229	8.43592	9.50957	5.75669	3.78113	3.55094	4.54257	15.8241	51.7132	20.9147	8.67411	19.2576	5.31617	2.58132	2.85678	3.53976	6.99934	4.0849	3.82307	4.18343
Cadaverine	0.818524	11.6855	2.39702	0.28496	33.5262	9.59652	5.50709	45.5972	5.11169	45.3932	2.4118	3.12212	0.824277	1.20189	43.249	0.803663	28.0483	1.26495	1.11197	43.9253	7.9689	1.30537	4.84862	6.34713	0.945877	1.20219	1.82976	14.8009	51.4345	60.8008	36.9614	27.1036	1.81096	2.2376	20.5502	4.68574	0	60.1398	2.91689	1.01451	13.7705	2.48269	0.35094	0.560314	0.126072	0.195806	1.57815	4.70863	0.88774
Asp	5.09911	11.7243	44.4055	6.45067	14.2529	4.82124	5.44184	30.3019	7.45968	7.04914	20.5741	13.1239	8.70878	4.47996	10.4558	48.5191	104.649	32.9255	10.6102	8.41084	5.29221	2.36836	8.06191	9.79142	7.40535	22.7259	13.1669	10.3725	7.99928	11.4717	10.7953	12.5348	6.98375	9.25223	9.8066	7.03288	16.503	42.1871	31.1855	10.326	13.0228	14.7567	0	1.95032	6.469	5.54844	8.37535	4.49458	5.64847
Hexanoate	3.1889	34.1031	6.50229	9.40002	3.58038	19.3989	7.89026	11.0351	4.90602	2.77705	3.97778	3.23835	2.44252	3.74244	4.74108	2.38134	17.9922	5.05295	2.70994	2.03108	0	5.3293	20.7203	3.49529	10.9486	4.40939	12.6048	5.09311	5.87915	5.06418	4.60976	3.95841	3.15692	2.444	3.83189	2.915	2.63775	17.5773	3.18691	2.97677	4.07536	0	5.74708	6.3925	5.26861	6.27649	7.54384	14.6788	5.71687
Ser	4.06209	36.1923	122.776	29.6377	17.9742	11.7653	24.1785	118.962	13.7027	10.5664	23.8849	31.486	7.88605	8.40737	11.8057	62.9751	59.2667	54.8069	27.1901	10.3865	11.5424	16.9298	10.5242	23.474	25.1163	28.7498	10.5773	41.9833	26.2277	22.1694	11.2149	24.5826	6.39137	7.83138	5.74461	9.07229	19.9666	94.7618	69.2082	25.5839	38.4327	8.06729	6.35617	10.2943	8.54805	15.2185	15.7645	7.44519	8.4105
Betaine	4.49545	3.98458	6.42077	3.52148	3.23382	1.38599	4.31261	1.97455	4.36438	3.47662	5.0095	5.15357	3.08912	4.34097	5.44086	10.1549	7.30475	6.78607	2.92502	3.78483	5.66546	3.28848	2.90515	3.6569	2.18608	5.59822	1.84726	2.57621	2.17841	3.35664	3.3305	1.91759	1.08551	3.02881	5.43948	4.51399	2.45039	6.48225	6.30577	2.37203	3.50705	6.99991	4.47595	2.14557	2.95867	3.11569	3.79995	1.72118	3.43431
Urocanate	1.75408	4.32359	4.22992	2.46408	2.8367	2.5671	2.39188	4.88621	0	3.83934	2.01622	4.64858	1.56028	1.87004	3.39478	3.94849	12.9428	10.5166	5.27427	2.98564	2.33288	0.994855	2.19257	2.22238	1.50812	5.61213	2.90435	8.7804	10.7322	0	1.67102	1.56464	0	1.71005	1.90688	3.19087	1.64724	26.6359	0	4.43137	4.43573	2.74897	2.64893	1.78167	2.05764	2.81683	2.1163	5.2597	2.76466
Glucosamine	1.33169	26.4824	3.07406	2.57417	0.775603	2.50313	59.3617	2.81986	0	1.79476	0.936172	0	0	0.549307	0.370787	0	3.1074	1.24067	0.459427	1.64929	1.29327	3.28418	1.34161	1.37238	3.23941	0	0	48.7749	0	0	1.65434	0	0	1.04501	0.991613	0.5629	0	11.4498	5.06928	3.59725	9.38999	2.67138	314.131	104.848	304.154	217.513	143.186	306.304	258.032
Adenosine	0.890574	0.62167	1.32626	0.578821	1.15512	0.157661	0.871715	0.22718	0.170527	0.461416	1.48665	1.33104	0.49404	0.353253	0.615564	0.78911	3.10547	1.28794	0.378127	1.08021	0.249021	0.346761	0.203664	0.965198	0.487434	0.855562	0.270568	0.920703	1.04316	0.152901	0.917801	0.156506	1.49264	0.306416	0.538214	0	2.76693	3.00282	1.518	0.382745	1.09613	0.46449	0.395496	0.195608	0.283772	0.616616	0.385426	0.17027	0.629821
DHAP	1.36648	3.19441	1.44169	3.45294	2.19775	2.19945	1.84601	3.04987	1.51759	1.13947	9.5607	7.34918	3.95267	3.12651	10.3394	12.1932	10.2717	25.778	4.68193	2.95421	0	2.60061	4.37384	1.51439	3.42446	11.5947	3.84356	1.45037	3.23685	1.43566	3.26161	13.4745	2.75731	2.77323	4.60917	2.90244	2.53501	3.58703	12.5936	3.22408	0	9.72343	5.46579	1.02495	1.61891	3.32456	4.30217	2.51043	2.52881
N1-Acetylspermidine	0.469351	0.803335	1.28791	0.124121	0.683446	0.227014	0.820959	0.849636	0	0.288389	2.45832	0.820419	0.174543	0.296321	0.30277	0.776991	1.09739	1.41388	0.0948562	0.657929	0.208779	0.432831	0.731542	1.14286	0.119002	0.857606	0.37902	0.791584	0.37489	0.340098	0.189518	1.48382	0.311934	0.216151	0.180979	0.114014	0.211092	0.887932	0.964966	0	0.778091	0.232283	0.297399	0.18988	0.414912	0.136555	0.381709	0.203355	0.370481
Val	1.18842	7.50154	27.1365	3.42988	5.87201	5.95866	10.8587	14.058	4.89078	2.2841	9.22651	7.39449	4.68527	5.38075	2.91933	19.5853	35.5916	15.2011	4.16366	4.96714	7.26943	2.45386	2.9858	7.34868	4.40883	8.37272	3.93395	19.8648	4.39363	5.73805	3.40438	6.79369	1.87905	2.2213	3.80655	1.32578	5.99847	67.4946	20.243	4.06113	19.22	3.77152	0	2.95093	2.40088	3.85538	3.49269	3.34002	4.84977
2-Hydroxypentanoate	4.11666	1.91059	2.97596	1.32418	1.79632	1.3751	2.16619	2.65594	1.34844	6.64683	3.1893	1.7271	2.75665	4.61663	3.38077	4.50138	2.5817	2.09493	1.22539	10.3748	6.51106	0.679797	1.34587	2.31329	1.32488	1.51422	1.94035	1.61896	1.5061	1.14163	3.86531	1.24076	1.41484	2.00652	0	0	0	7.55788	4.71517	0	15.2423	13.6321	6.76842	1.95855	2.64599	1.73798	1.81328	4.78799	3.57278
Ethanolamine phosphate	2.58982	1.63508	0	6.94406	0	2.61828	2.09454	0	1.68972	0	51.2389	126.836	19.466	29.5914	18.1882	74.9464	0	9.78054	41.8509	0	20.2519	3.64183	3.07911	0	5.52837	25.8394	3.04978	0	0	18.272	0	133.403	41.7509	22.5394	36.7578	42.493	67.2024	0	5.89442	4.96908	0	197.45	6.62779	8.64881	10.8342	2.52403	16.5707	0	3.34201
N1,N8-Diacetylspermidine	0.405068	0.0844804	0.124118	0	0.0749714	0	0.0701932	0.0884544	0	0.344324	0.15772	0	0.0327718	0.291828	0.399304	0.100253	0.7391	0.342558	0.0843256	0.468463	0.20276	0.0558953	0.0395577	0.169373	0.0676252	0.11979	0	0.28362	0.0950071	0	0.0628635	0.0993973	0	0	0.204449	0	0	0.371735	0.425702	0.117272	0.442711	0.419254	0.472608	0.0730345	0.129663	0.0658681	0.284132	0.0503858	0.255121
2-Hydroxyglutarate	3.31137	1.11855	2.54268	1.04441	1.60006	0.91823	1.82736	0.82836	1.81425	4.10144	0	1.28642	0	0	0	0	0	0	0	0	7.04077	0.83226	0.561554	2.59155	1.05657	3.13342	0.983247	2.78881	1.70069	4.17198	3.31656	3.80405	4.44771	0	0.816665	0	0	5.90358	1.96785	0.706412	3.018	0	7.42021	2.21798	7.86243	2.47705	4.33583	4.44014	10.4236
Cytidine	2.19728	0.737694	2.23421	0.540746	4.07782	0	0.630255	0.770524	0.742463	2.0428	8.85595	6.27833	0.867841	0.379329	0.931751	0.358601	1.07463	3.81226	0.608246	1.55362	0	0.456392	1.31766	1.05356	0.495906	0.629616	0.781246	0.607056	1.73071	0.971495	2.85158	0.212364	1.26755	1.81279	0.411001	0.707626	6.92794	1.4831	6.86728	0.59215	1.23285	0.681984	0	0.126079	0.337951	0.519699	0	0.246133	0.74516
Guanosine	1.61242	1.95972	2.63342	1.32498	4.19758	0	3.44155	0.877559	0.463131	0.970988	9.24809	6.58245	1.20026	0.530915	2.29051	6.1192	4.09576	2.97177	0.656029	0.692609	0.675467	0.928492	0.367346	1.03154	1.12227	6.10869	0	2.12457	2.45584	0.369004	2.05632	2.62515	2.72363	0.529886	0.973975	0.863362	3.5076	4.43059	2.72006	0.465425	1.19636	0.337395	0.820187	0.465935	0.333733	1.03167	1.03543	0.437368	1.424
Thr	0	3.75773	17.5512	1.93559	3.92941	3.89113	5.79683	13.8394	0	0	8.21437	6.42361	2.18973	2.08297	2.09955	27.595	12.4234	16.3709	6.42282	4.71779	6.42464	0	2.231	3.80333	0	6.52078	0	14.214	0	7.85608	0	6.37135	2.60435	1.98289	1.4995	1.65971	10.1146	17.9919	17.98	4.35277	12.9322	5.18806	0	1.72749	1.96313	0	0	0	0
3-Hydroxybutyrate	6.60662	16.2645	11.7419	4.91558	7.8099	4.94782	7.55968	7.75251	7.70895	6.39254	19.6231	4.8263	6.70775	3.79537	10.1979	12.2964	14.2943	6.78637	3.00165	18.1426	0	4.97891	7.19818	7.77786	4.79149	7.78647	6.38449	7.20842	5.36272	10.6906	6.02394	6.18642	2.02194	5.94543	5.82035	6.84794	5.60146	14.2505	0	0	21.2319	6.36308	5.45918	7.57814	9.09622	4.01367	4.05182	6.72236	7.79231
Pyruvate	35.4082	14.3518	8.35497	0	19.1291	8.94692	7.67843	10.8058	9.3718	53.5112	27.5651	36.1629	13.1569	24.3101	19.834	109.578	26.5531	61.1846	18.0827	35.0251	56.5943	0	20.4957	12.0267	13.384	24.242	30.7302	10.08	10.8772	11.7152	10.4021	18.2436	63.701	0	0	0	16.4714	0	120.538	18.77	0	323.212	30.039	23.657	35.0055	19.528	91.7472	18.2797	34.3915
2-Hydroxy-4-methylpentanoate	1.25582	1.08945	2.65745	1.11815	1.47182	1.28165	1.63643	1.20562	1.5622	4.25546	3.24916	1.78212	1.23691	0.808349	0	1.09042	1.52223	0.983719	0.505787	2.37372	2.38733	0.931712	0.97279	2.18579	0.652304	1.04282	1.14065	1.55719	0.778087	1.70206	3.01645	1.58584	0.779978	0	0	0	0	2.55057	0	0	5.99732	3.09323	4.84835	1.35448	1.87477	1.40152	1.14936	4.05603	2.78099
6-Phosphogluconate	0.220419	0.53491	0.304218	0.406595	0.716808	0.37492	0.494266	0.271258	0.175149	0	1.38581	1.8498	0	0	1.25006	2.39395	1.70495	1.44227	0	0.783497	0	0.334238	0.196561	0.136425	0.307786	1.11334	0.485883	0.562651	0.272037	0.448001	0.330711	0.693922	0.814059	0	0.400174	0	0	0	1.44422	0	0	1.5865	0.399516	0.430323	0.402757	1.11517	0.755528	0.566862	1.56656
GABA	1.84148	3.00665	2.28315	1.64287	0.931454	0.508362	0.871048	4.10016	0	2.48512	1.85991	1.91435	0.680637	2.41307	5.39268	1.85552	1.56049	2.22102	0.974776	3.91578	6.6301	0.876334	3.21007	2.80743	0.452457	0.909527	0.612385	2.84773	2.18047	0	0	1.07418	1.665	1.40655	3.99077	1.06745	0.659709	1.39853	1.33309	0.419095	4.56382	1.87524	0	0.403558	0.420531	0.90158	0	1.2055	0
Adenine	2.57455	1.69343	2.28392	1.12462	4.36281	0	0.649148	1.87938	0	2.55493	4.56654	4.03524	1.30528	0.772201	1.27424	2.2231	3.08167	3.20537	0.632147	5.73419	2.78102	0.842581	1.9906	2.85729	0.469471	3.15112	1.03022	2.80019	0	0	2.00917	1.10411	1.67469	1.66465	1.15382	0.777032	1.2439	2.9241	2.13628	0.963911	5.75859	3.22786	0	0	0	0	0	0	0
[truncated: 35 more columns]
